# Supplementary material for: CCP1, a Regulator of Tubulin Post-Translational Modifications, Potentially Plays an Essential Role in Cerebellar Development
Source: Int J Mol Sci. 2023 Mar 10;24(6):5335. doi: 10.3390/ijms24065335 (PMC10049023; doi:10.3390/ijms24065335)
Supplement: Supplementary file 1 [file ijms-24-05335-s001.zip]

Archive with 1 entries (1 files):
- ijms-2250445-supplementary.pdf
